# Supplementary material for: Hydrogen-Rich Water Ameliorates Metabolic Disorder via Modifying Gut Microbiota in Impaired Fasting Glucose Patients: A Randomized Controlled Study
Source: Antioxidants (Basel). 2023 Jun 9;12(6):1245. doi: 10.3390/antiox12061245 (PMC10295603; doi:10.3390/antiox12061245)
Supplement: Supplementary file 1 [file antioxidants-12-01245-s001.zip]

Archive with 1 entries (1 files):
- antioxidants-2374749-supplementary.pdf
